# Supplementary material for: Chloroquine Triggers Cell Death and Inhibits PARPs in Cell Models of Aggressive Hepatoblastoma
Source: Front Oncol. 2020 Jul 17;10:1138. doi: 10.3389/fonc.2020.01138 (PMC7379510; doi:10.3389/fonc.2020.01138)
Supplement: Supplementary file 2 [file Table_2.xlsx]

## Sheet: Metabolites
Supplementary table 2. Normalized metabolite concentrations (μmol/million cells)
		Control				Treatment
ID	Metabolite name	CTRL1	CTRL2	CTRL3	CTRL4	CQ1	CQ2	CQ3
1	Glycine	10.8228	6.88968	14.3247	6.79559	5.2593	3.38115	6.59544
2	Trimethylamine-N-Oxide	0.00113674	0.00117226	0.000390755	0.000266424	0.000701582	0.00090584	0.000834794
3	Alanine	7.27617	3.10784	9.52651	3.63878	2.20198	1.93957	2.67947
4	Glyceraldehyde	5.22907	1.99879	4.7934	2.52159	2.44983	1.26326	1.14786
5	GABA	0.140095	0.0509072	0.148957	0.0671173	0.0105372	0.0112099	0.0102914
6	DimethylGlycine	0.00585401	0.00293024	0.00845435	0.00308548	0.00257447	0.00198583	0.00270384
7	2-Aminoisobutyric acid	0.0105696	0.0103173	0.0106407	0.0103367	0.0103302	0.0102655	0.0102849
8	Choline	8.45318	2.56734	14.1605	3.9105	4.93286	1.42276	2.3869
9	Serine	5.7379	3.2111	8.62955	3.19746	2.86335	1.64863	3.2288
10	Cytosine	0.000618378	0.000648396	0.0014769	0.000768469	0.00090055	0.000702429	0.000630385
11	Creatinine	0.172211	0.0648924	0.187006	0.0678113	0.047916	0.0328148	0.0750287
12	Proline	6.34936	3.05087	8.33433	3.05252	2.51973	1.72894	2.96339
13	Betaine	15.8907	10.0123	22.5865	11.5723	1.72041	0.937527	1.64155
14	Valine	2.49247	1.16514	3.36282	1.29363	1.01047	0.736301	1.11817
15	Guanidinoacetic Acid	0.00310968	0.00144663	0.0105991	0.00541631	0.00236928	0.000860003	0.000136689
16	Niacinamide	0.287696	0.163613	0.569667	0.185331	0.193672	0.110426	0.227528
17	Taurine	69.8181	40.488	86.0865	41.6772	21.821	17.0147	28.5275
18	1-methylhistamine	NA	NA	NA	NA	NA	NA	NA
19	Isoleucine	1.94036	0.996674	2.99122	1.12638	0.59556	0.501317	0.659046
20	Hydroxyproline	46.1422	26.7216	55.244	28.7062	16.0835	12.2648	20.0176
21	Asparagine	1.13708	0.77826	1.74937	0.865018	0.99078	0.552862	1.00973
22	Ornithine	4.7223	4.60152	4.75612	4.54422	4.52937	4.50188	4.52801
23	Leucine	2.93036	1.65977	3.77471	1.59577	1.168	0.957664	0.994142
24	Creatine	10.6942	6.58198	13.1791	6.30749	3.53147	2.08785	3.42492
25	Aspartate	21.5303	17.8133	28.0314	13.9634	6.91425	3.64783	5.03913
26	3-Hydroxyanthranilic acid	0.00149849	0.00914778	0.0382639	0.027831	0.0144361	0.00442578	0.0215975
27	Adenine	0.00112547	0.00105143	0.00199919	0.00115509	0.00143646	0.000947766	0.00111066
28	Homocysteine	0.0097999	0.0115673	0.021703	0.01175	0.0150677	0.0063292	0.0258994
29	Hypoxanthine	0.0290947	0.0244882	0.113899	0.0485696	0.0942527	0.0188672	0.0406944
30	Phosphoethanolamine	0.295066	0.157771	0.465374	0.186618	0.0309178	0.0219119	0.0466793
31	Spermidine	3.31317	2.22545	3.37736	2.43707	2.05709	1.57923	2.34529
32	Lysine	1.42817	0.856185	2.21181	1.05478	4.92403	2.90578	4.83884
33	Glutamine	3.21705	1.75425	4.85928	2.25893	1.54185	1.36301	1.74605
34	L-Glutamic Acid	94.9168	43.5839	119.091	47.0569	27.8278	18.279	48.0417
35	L-Methionine	0.687514	0.363263	0.933313	0.319085	0.379946	0.249758	0.334905
36	Histidine	1.26523	0.927928	1.94088	0.65482	1.54745	1.1918	1.38531
37	Carnitine	6.04546	3.28467	8.49663	3.24541	0.812318	0.503567	0.96952
38	Normetanephrine	1.09236e-05	3.64121e-06	4.00533e-05	1.09236e-05	7.28241e-06	1.09236e-05	2.18472e-05
39	Phenylalanine	1.15215	0.724748	1.49509	0.583539	0.466427	0.388069	0.435153
40	Pyridoxine	0.015437	0.00503922	0.017724	0.00592246	0.00575685	0.00600132	0.00551633
41	Arginine	0.733208	0.46209	1.20782	0.535021	2.1878	1.35396	2.14498
42	Citrulline	0.36007	0.263288	0.450858	0.234375	0.243897	0.241658	0.230217
43	Cotinine	0.00215035	0.00368362	0.00484208	0.00472851	0.00699623	0.00373283	0.00427421
44	Hippuric acid	0.00233071	0.00169777	0.00770699	0.00273654	0.00344022	0.00277005	0.00531671
45	Tyrosine	1.6525	0.688787	2.32981	0.840519	0.747831	0.528237	0.662345
46	4-Pyridoxic Acid	3.27774e-05	2.18516e-05	4.73451e-05	7.28386e-06	9.46902e-05	6.91967e-05	9.10482e-05
47	Kynurenic Acid	0.0109393	0.00415074	0.0173929	0.00421422	0.0014212	0.000338548	0.00412958
48	5-Hydroxyindole-3-acetic acid	0.00262747	0.00160858	0.00482226	0.00652157	0.0057609	0.00285777	0.00586209
49	Symmetric dimethylarginine	NA	NA	NA	NA	0.0151411	0.0199232	0.0153258
50	Asymmetric dimethylarginine	0.0128787	0.0112693	0.0368386	0.0078921	0.0429069	0.0363109	0.0521182
51	Tryptophan	0.269584	0.148261	0.376426	0.173182	0.202097	0.144789	0.173185
52	L-Kynurenine	0.000214656	NA	0.000704841	NA	NA	NA	NA
53	Pantothenic Acid	6.65543	3.38898	8.6232	3.44853	2.42845	1.7005	3.44075
54	L-5-Hydroxytryptophan	NA	NA	NA	NA	NA	NA	NA
55	Cystathionine	0.445105	0.238138	0.544273	0.228693	0.129387	0.0925965	0.151897
56	3-OH-DL-KYNURENINE	NA	NA	NA	NA	NA	NA	NA
57	deoxycytidine	0.244716	0.141841	0.316209	0.143746	0.0872134	0.0474289	0.137895
58	Cytidine	0.0081398	0.00330748	0.0140883	0.00566879	0.00349397	0.00160986	0.00264927
59	Carnosine	0.0454741	0.0367467	0.0422603	0.0297028	0.0205242	0.0241567	0.0402259
60	Neopterin	NA	NA	NA	NA	NA	NA	NA
61	Adenosine	0.0100238	0.00685145	0.0492281	0.0104357	0.00884074	0.00342198	0.00859114
62	Xanthosine	0.0028138	0.00184693	0.00159582	0.00231394	0.012675	0.0020816	0.00982602
63	Glutathione	42.8019	27.665	53.3643	26.0682	21.2823	13.9209	24.0267
64	cAMP	0.0294705	0.0225273	0.0441976	0.0246101	0.0172799	0.010043	0.0137891
65	AMP	2.31891	1.70193	4.30678	2.49407	1.62287	0.827548	1.19075
66	Folic Acid	0.00512007	0.00242705	0.00883923	0.00261142	0.00472866	0.00588325	0.00243007
67	NAD	0.317946	0.270176	0.259676	0.284044	0.153531	0.0990629	0.0861334
68	Acetoacetic acid	1.06275	5.34919	0.627818	NA	2.6728	NA	0.396106
69	Uracil	NA	NA	NA	NA	NA	NA	NA
70	Succinate	1.83765	0.755135	3.67126	0.899526	0.871995	0.4581	1.17384
71	Homoserine		0.648864	0.646401	0.888921	NA	NA	NA
72	Threonine	3.49626	1.76561	5.62396	1.6964	1.7279	1.23336	1.98904
73	Nicotinic Acid	0.0488111	0.0108861	0.127094	0.0118452	NA	NA	0.00436743
74	Xanthine	0.0139311	0.00738434	0.0412541	0.0155054	0.0269721	0.00979171	0.0209033
75	Orotic acid	0.00205533	0.000709324	0.00357653	0.00071787	0.000705051	0.000922976	0.00222625
76	Allantoin	0.216459	0.1411	0.280247	0.0995925	0.0942396	0.0770967	0.144462
77	Aminodipic Acid	1.02808	0.550729	1.75651	0.552662	0.13689	0.10968	0.380239
78	Homogentisic acid	0.0154723	0.00209868	0.00206694	0.00302305	0.0036221	0.00738306	0.00383634
79	Myoinositol	8.82061	6.81052	8.71492	6.47526	3.45524	3.2898	4.03706
80	Sorbitol	0.000893385	0.00469759	0.00487334	0.00390673	0.000659054	0.000999566	0.00212728
81	D-Glucuronic acid	0.00297873	0.0116435	0.051243	0.0134026	0.00705687	0.000687134	0.0123925
82	2-deoxyuridine	NA	NA	NA	NA	NA	NA	NA
83	D-Ribose 5-phosphate	0.686586	0.667602	1.37159	0.43226	0.537242	0.101594	0.0970731
84	Gamma-Glutamylcysteine	NA	NA	NA	NA	NA	NA	NA
85	Inosine	0.0139659	0.0152641	0.0366283	0.0239381	0.0509001	0.0153362	0.0120436
86	Guanosine	0.00592741	0.00232905	0.0102417	0.00166259	0.00776427	0.00405287	0.0070672
87	Sucrose	1.57849	2.83823	2.02598	6.68452	1.23499	1.10265	0.589936
88	cGMP	0.000620205	0.000318797	0.00229147	0.00206155	0.000583495	0.000589291	0.00141816
89	IMP	0.217595	0.347079	0.255969	0.266751	0.316246	0.236351	0.180518
90	Chenodeoxycholic Acid	0.196189	0.0956123	0.295297	0.450152	0.183761	0.0953982	0.162686
91	Cholic Acid	NA	NA	0.0036151	0.0012181	NA	NA	NA
92	Glycocholic Acid	0.53736	0.217238	0.805912	0.22278	0.0989364	0.0390035	0.214855
93	Taurochenodeoxycholic Acid	0.0782821	0.0313508	0.126728	0.0360213	0.124868	0.0760683	0.110999
94	Taurocholic Acid	0.0118121	0.00545452	0.0211427	0.0083629	0.00510908	0.00250991	0.00412841
95	UDP-Glucose	0.526062	0.606104	0.383069	0.0551336	0.205104	0.0329968	0.0147406
96	Acetylcarnitine	0.153725	0.0832661	0.256392	0.113965	0.0793505	0.0485339	0.0738003
97	Propionylcarnitine	0.130505	0.0677808	0.155571	0.0689506	0.0390178	0.0227543	0.0671943
98	Isobutyrylcarnitine	0.0214438	0.00879382	0.0296925	0.00880536	0.00723061	0.0047906	0.0108589
99	Isovalerylcarnitine	0.0502007	0.0266517	0.0583884	0.0279433	0.0107412	0.00718163	0.0156114
100	Hexanoylcarnitine	0.000164623	0.000100317	0.000239218	0.000102889	6.17336e-05	4.63002e-05	7.20225e-05
101	Octanoylcarnitine	2.32118e-06	2.32118e-06	4.64237e-06	2.32118e-06	NA	NA	NA
102	Decanoylcarnitine	8.88209e-05	4.65253e-05	0.000126887	4.44105e-05	2.74922e-05	2.32626e-05	1.26887e-05

## Sheet: Death pathway array
Supplementary table 2. Normalized gene expression detected by Cell Death Pathway Finder array
Gene ID	CTRL1	CTRL2	CTRL3	CTLR3	CQ1	CQ2	CQ3	CQ4
ABL1	0.0543857	0.0758998	0.0578667	0.0595078	0.0472618	0.0417351	0.0426066	0.0461424
AKT1	0.118007	0.164683	0.0808281	0.0878151	0.151933	0.118957	0.128286	0.120676
APAF1	0.0507533	0.0917271	0.0396131	0.0523967	0.0466144	0.0485066	0.0463265	0.0474213
APP	0.187893	0.239952	0.137166	0.152779	0.176468	0.221122	0.164399	0.1619
ATG12	0.239664	0.224492	0.120984	0.138841	0.141356	0.138532	0.128539	0.114541
ATG16L1	0.124673	0.245008	0.470698	0.38338	0.356025	0.390436	0.496837	0.426565
ATG3	0.130949	0.165576	0.133895	0.0905966	0.110225	0.104537	0.0968511	0.0991748
ATG5	0.107493	0.149245	0.100341	0.0859722	0.0903298	0.0825816	0.0626255	0.0792323
ATG7	0.0263869	0.0410061	0.029414	0.0262449	0.0318866	0.0263119	0.0327566	0.0265815
ATP6V1G2	0.000978693	0.0013898	0.00341027	0.00430422	0.00307306	0.00506042	0.00560978	0.00474899
BAX	0.607414	0.848331	0.72405	0.620313	0.828192	0.596455	0.676554	0.618833
BCL2	0.0147599	0.0204642	0.010897	0.013447	0.0174753	0.0168668	0.0192305	0.0150927
BCL2A1	0.000129174	5.69762e-05	6.8359e-05	5.09428e-05	4.31717e-05	8.40957e-05	0.000162754	0.000133422
BCL2L1	0.584933	0.821919	0.536459	0.563526	0.545114	0.467559	0.469752	0.465488
BCL2L11	0.106955	0.158824	0.0759187	0.081868	0.147194	0.124834	0.190019	0.109547
BECN1	0.0503354	0.0745915	0.0470837	0.0479419	0.0458767	0.0353405	0.0289656	0.0335466
BIRC2	0.209427	0.31955	0.182977	0.216165	0.170068	0.171926	0.153204	0.158604
BIRC3	0.00122838	0.000785664	0.00239148	0.00216898	0.00178525	0.00186541	0.00263664	0.00133017
BMF	0.0818473	0.12853	0.082516	0.0834157	0.0870094	0.0793336	0.101733	0.0835079
C1orf159	0.0118452	0.020875	0.0104395	0.0131066	0.0153773	0.0113755	0.0211923	0.0114384
CASP1	5.42052e+06	0.000262722	0.000419759	0.00012137	0.000161915	0.000477167	0.000272712	0.000269787
CASP2	0.0772871	0.129253	0.0577185	0.0614981	0.0762981	0.0756448	0.0583424	0.068856
CASP3	0.175883	0.246822	0.140659	0.162505	0.140866	0.117033	0.101465	0.106798
CASP6	0.0983709	0.132329	0.0814025	0.072314	0.0842017	0.0848318	0.0665814	0.0761765
CASP7	0.0296087	0.0327222	0.0324364	0.0184815	0.0238413	0.0251145	0.0200807	0.01963
CASP9	0.0287606	0.04385	0.0317045	0.0264592	0.02652	0.0267583	0.029029	0.0247599
CCDC103	0.00254982	0.00350745	0.00195448	0.00103977	0.00130452	0.00137386	0.00135598	0.00107661
CD40	0.000547519	0.00114839	0.00284141	0.00305069	0.00375945	0.00433514	0.00402623	0.00356717
CD40LG	0.00112314	0.00344939	0.00424223	0.00696863	0.00684192	0.00915052	0.00958537	0.00911714
CFLAR	0.0553635	0.100306	0.0478148	0.0502564	0.0589199	0.0504636	0.0474176	0.046349
COMMD4	0.101526	0.126714	0.0971954	0.0838278	0.106358	0.105736	0.08245	0.102997
CTSB	0.182815	0.289861	0.18792	0.172682	0.225876	0.229005	0.218545	0.239569
CTSS	0.000691476	0.00123091	0.0018916	0.00231365	0.00284994	0.00337443	0.00318906	0.00243517
CYLD	0.0201601	0.0318337	0.0188556	0.0148754	0.0177301	0.0125451	0.0164403	0.0149635
DEFB1	0.00147656	0.00187755	0.00295314	0.00354775	0.00500024	0.00497515	0.00368983	0.00456284
DENND4A	0.0345084	0.0425407	0.0318368	0.0248706	0.0321276	0.034575	0.0430822	0.0323027
DFFA	0.0802402	0.127892	0.0832882	0.0773377	0.0771644	0.0751121	0.0751674	0.0745837
DPYSL4	0.00687311	0.0150328	0.0157164	0.014667	0.0179092	0.0209233	0.0182559	0.0195747
EIF5B	0.295528	0.401897	0.253856	0.290172	0.279833	0.228301	0.295789	0.212423
ESR1	0.00701635	0.0129628	0.0154362	0.021164	0.0226322	0.0267264	0.0194908	0.0217296
FAS	0.125616	0.20234	0.102394	0.110831	0.0945588	0.0793327	0.0958392	0.0771071
FASLG	0.000798399	0.00158343	0.0034688	0.00453023	0.00289019	0.00500036	0.0035195	0.00344903
FOXI1	0.000106287	0.000351977	0.000246371	0.000597765	0.000559844	0.000810512	0.00101389	0.000970923
GAA	0.0549768	0.0827184	0.0387964	0.0487373	0.076238	0.0563837	0.071657	0.062797
GADD45A	0.173982	0.366446	0.128746	0.175538	0.240811	0.16459	0.154457	0.136993
GALNT5	7.45277e-05	0.000164632	0.000110787	5.67026e-05	5.09489e-05	0.000247448	0.000145553	0.000188467
GRB2	0.0822978	0.132271	0.0823129	0.0892474	0.0844182	0.071051	0.0938456	0.076137
HGDC	0.000278076	0.000637478	0.000511934	0.00036319	0.000639623	0.000617837	0.000656875	0.000835043
HSPBAP1	0.0238715	0.0389155	0.0245904	0.0238904	0.0234525	0.0225453	0.0203965	0.0200992
HTT	0.0610356	0.100015	0.0547013	0.052956	0.0757201	0.0693609	0.0790787	0.0770073
IFNG	0.000113572	0.000578166	0.000722944	0.000576849	0.000801479	0.00104746	0.00088571	0.000857617
IGF1	0.00154897	0.00196792	0.00134204	0.0011439	0.000827776	0.000663756	0.000700501	0.0010486
IGF1R	0.0447245	0.1937	0.034281	0.0442733	0.039806	0.0414776	0.0507506	0.043179
INS	7.33635e-05	0.000201895	0.000128322	0.000253531	0.000194054	0.000320839	0.00024266	0.000317815
IRGM	0.000665689	0.000920429	0.000934112	0.00114524	0.000945785	0.00122738	0.00136559	0.00119864
JPH3	2.00624e-05	9.48099e-06	0.000349151	0.000192042	0.000261636	0.000379672	0.000365477	0.000409106
KCNIP1	6.3105e-05	0.00035737	0.000246872	0.000185842	9.53675e-05	0.000329741	0.00035752	0.000588173
MAG	0.0207233	0.0307783	0.0175413	0.0203806	0.0153557	0.0187874	0.0205279	0.014484
MAP1LC3A	0.00213686	0.00498493	0.00796943	0.00722116	0.00846969	0.00544425	0.0106432	0.00925626
MAPK8	0.0606058	0.0990322	0.0500501	0.0734494	0.0599811	0.0711158	0.0652969	0.0562278
MCL1	0.224389	0.406623	0.229063	0.273551	0.29132	0.356897	0.235661	0.225199
NFKB1	0.0690383	0.0873979	0.0555909	0.0556195	0.0531605	0.0874998	0.0562238	0.0583231
NOL3	0.0265593	0.0403405	0.0224611	0.0189061	0.0294417	0.0286208	0.0285185	0.0296475
OR10J3	4.13531e-05	7.07229e-05	0.000162722	0.000393383	7.58872e-05	0.00059378	0.000453802	0.000257666
PARP1	0.263725	0.332754	0.253293	0.217111	0.208175	0.198148	0.167063	0.176917
PARP2	0.066185	0.0885192	0.0596504	0.0562348	0.0481032	0.0438829	0.0402595	0.0345859
PIK3C3	0.0443475	0.0619695	0.0512773	0.037419	0.0428649	0.0390111	0.0373616	0.0289156
PVR	0.206421	0.317736	0.149937	0.176576	0.238209	0.253243	0.280994	0.267532
RAB25	0.351156	0.486344	0.284652	0.256212	0.312466	0.280168	0.281135	0.271308
RPS6KB1	0.0824526	0.137698	0.0683059	0.0784725	0.0699058	0.0814276	0.0787757	0.0712909
S100A7A	0.000144462	0.000157784	0.000339021	0.000308537	0.000236899	0.000417237	0.000293038	0.000287276
SNCA	0.00127883	0.000568699	0.000324557	2.26838e-05	0.000308066	0.00137494	0.000411494	0.000316064
SPATA2	0.0485276	0.098481	0.0570555	0.0563889	0.0811386	0.0860843	0.077658	0.0770942
SQSTM1	1.32759	1.13294	1.08218	0.995385	1.46155	1.29212	1.43451	1.2871
TMEM57	0.0947573	0.0800342	0.0800002	0.0769724	0.0756562	0.0810953	0.072815	0.073263
TNF	8.88284e-05	9.96339e-05	0.000163146	0.000106319	0.000226532	0.0002432	0.000260924	0.000344693
TNFRSF10A	4.14858e-05	0.000236734	0.000105492	0.000209466	0.000192107	0.000320903	0.000421888	0.000257465
TNFRSF1A	0.0871059	0.0805238	0.0836251	0.0818944	0.0867622	0.0907289	0.0920068	0.0913134
TP53	0.209079	0.212546	0.179985	0.196019	0.214996	0.254811	0.278498	0.301375
TRAF2	0.053566	0.042095	0.0436455	0.039712	0.0433176	0.0657543	0.0495144	0.053249
TXNL4B	0.0951938	0.102814	0.104395	0.101381	0.0804985	0.0817784	0.0865232	0.0778079
ULK1	0.0753206	0.101065	0.061289	0.088058	0.0883948	0.096039	0.0911529	0.0846258
XIAP	0.0678505	0.0770295	0.0536188	0.0528303	0.0492436	0.06006	0.0728997	0.0721006
